# Supplementary material for: Integrative Comparison of Variations in Taste, Aroma, and Sensory Characteristics Among Four Sweet Cherry Cultivars to Explore Quality Differences During Storage
Source: Foods. 2025 Oct 7;14(19):3432. doi: 10.3390/foods14193432 (PMC12523664; doi:10.3390/foods14193432)
Supplement: Supplementary file 1 [file foods-14-03432-s001.zip]

Archive with 1 entries (1 files):
- foods-3877949-supplementary.pdf
